# Supplementary material for: Return to Work, Fatigue and Cancer Rehabilitation after Curative Radiotherapy and Radiochemotherapy for Pelvic Gynecologic Cancer
Source: Cancers (Basel). 2022 May 8;14(9):2330. doi: 10.3390/cancers14092330 (PMC9099439; doi:10.3390/cancers14092330)
Supplement: Supplementary file 1 [file cancers-14-02330-s001.zip]

Archive with 1 entries (1 files):
- cancers-1671353-supplementary.pdf
